# Supplementary material for: Investigating the Neural Control of Social Behavior in Drosophila ⁠melanogaster Using a Low-Cost Optogenetics System
Source: J Undergrad Neurosci Educ. 2025 Dec 30;24(1):4–14. doi: 10.59390/001c.147378 (PMC13127674; doi:10.59390/001c.147378)
Supplement: Supplemental file 2 [file junejournal_2025_24_1_147378_310526.zip]

Archive with 38 entries (35 files):
- Supplemental_file_2/
- __MACOSX/._Supplemental_file_2
- Supplemental_file_2/.DS_Store
- __MACOSX/Supplemental_file_2/._.DS_Store
- Supplemental_file_2/Male_pair_movies/
- __MACOSX/Supplemental_file_2/._Male_pair_movies
- Supplemental_file_2/Supplemental file 2 contents.pdf
- __MACOSX/Supplemental_file_2/._Supplemental file 2 contents.pdf
- Supplemental_file_2/Behavior_examples/
- __MACOSX/Supplemental_file_2/._Behavior_examples
- Supplemental_file_2/Male_pair_movies/Line4_annotated.mp4
- __MACOSX/Supplemental_file_2/Male_pair_movies/._Line4_annotated.mp4
- Supplemental_file_2/Male_pair_movies/Line3_annotated.mp4
- __MACOSX/Supplemental_file_2/Male_pair_movies/._Line3_annotated.mp4
- Supplemental_file_2/Male_pair_movies/behavior_scores.xlsx
- __MACOSX/Supplemental_file_2/Male_pair_movies/._behavior_scores.xlsx
- Supplemental_file_2/Male_pair_movies/Line2_annotated.mp4
- __MACOSX/Supplemental_file_2/Male_pair_movies/._Line2_annotated.mp4
- Supplemental_file_2/Male_pair_movies/Line1_annotated.mp4
- __MACOSX/Supplemental_file_2/Male_pair_movies/._Line1_annotated.mp4
- Supplemental_file_2/Male_pair_movies/Line2.mp4
- __MACOSX/Supplemental_file_2/Male_pair_movies/._Line2.mp4
- Supplemental_file_2/Male_pair_movies/Line3.mp4
- __MACOSX/Supplemental_file_2/Male_pair_movies/._Line3.mp4
- Supplemental_file_2/Male_pair_movies/Line1.mp4
- __MACOSX/Supplemental_file_2/Male_pair_movies/._Line1.mp4
- Supplemental_file_2/Male_pair_movies/Line4.mp4
- __MACOSX/Supplemental_file_2/Male_pair_movies/._Line4.mp4
- Supplemental_file_2/Behavior_examples/Wing song.mov
- __MACOSX/Supplemental_file_2/Behavior_examples/._Wing song.mov
- Supplemental_file_2/Behavior_examples/Mounting and copulation.mov
- __MACOSX/Supplemental_file_2/Behavior_examples/._Mounting and copulation.mov
- Supplemental_file_2/Behavior_examples/Lunging.mov
- __MACOSX/Supplemental_file_2/Behavior_examples/._Lunging.mov
- Supplemental_file_2/Behavior_examples/Tussling.mov
- __MACOSX/Supplemental_file_2/Behavior_examples/._Tussling.mov
- Supplemental_file_2/Behavior_examples/Wing threat.mov
- __MACOSX/Supplemental_file_2/Behavior_examples/._Wing threat.mov
