# Supplementary material for: Investigating the Neural Control of Social Behavior in Drosophila ⁠melanogaster Using a Low-Cost Optogenetics System
Source: J Undergrad Neurosci Educ. 2025 Dec 30;24(1):4–14. doi: 10.59390/001c.147378 (PMC13127674; doi:10.59390/001c.147378)
Supplement: Supplemental file 2 [file junejournal_2025_24_1_147378_310526.zip › Supplemental_file_2/Male_pair_movies/behavior_scores.xlsx]

## Sheet: Line1
Behavior	Start (frame)	End (frame)	Start (sec)	End (sec)
wing threat	120	183	4	6.1
wing threat	189	365	6.3	12.1667

## Sheet: Line2
Behavior	Start (frame)	End (Frame)	Start (sec)	End (sec)
lunge	202	203	6.73333	6.76667
lunge	218	220	7.26667	7.33333
lunge	225	226	7.5	7.53333
tussle	242	249	8.06667	8.3
lunge	263	265	8.76667	8.83333
wing threat	337	426	11.2333	14.2
lunge	426	427	14.2	14.2333
lunge	430	431	14.3333	14.3667
lunge	434	436	14.4667	14.5333
lunge	442	443	14.7333	14.7667
lunge	447	448	14.9	14.9333
tussle	448	460	14.9333	15.3333
lunge	462	464	15.4	15.4667
wing threat	468	469	15.6	15.6333
lunge	468	469	15.6	15.6333
lunge	480	481	16	16.0333
lunge	491	492	16.3667	16.4
tussle	492	496	16.4	16.5333
lunge	503	505	16.7667	16.8333
lunge	510	511	17	17.0333
tussle	517	521	17.2333	17.3667
lunge	530	531	17.6667	17.7
tussle	530	531	17.6667	17.7
lunge	532	533	17.7333	17.7667
lunge	542	543	18.0667	18.1
lunge	550	551	18.3333	18.3667
tussle	551	561	18.3667	18.7
lunge	569	571	18.9667	19.0333
hold	571	580	19.0333	19.3333
lunge	587	588	19.5667	19.6
hold	588	593	19.6	19.7667
lunge	593	594	19.7667	19.8
lunge	738	740	24.6	24.6667
lunge	747	748	24.9	24.9333
lunge	889	890	29.6333	29.6667
lunge	895	896	29.8333	29.8667
lunge	904	905	30.1333	30.1667
hold	997	1002	33.2333	33.4
lunge	1031	1032	34.3667	34.4
lunge	1043	1044	34.7667	34.8

## Sheet: Line3
Behavior	Start (frame)	End (Frame)	Start (sec)	End (sec)
wing extension	50	54	1.66667	1.8
wing extension	64	80	2.13333	2.66667
wing extension	209	258	6.96667	8.6
wing extension	447	461	14.9	15.3667
wing extension	467	518	15.5667	17.2667
wing extension	891	929	29.7	30.9667

## Sheet: Line4
Behavior	Start (frame)	End (Frame)	Start (sec)	End (sec)
wing extension	56	89	1.86667	2.96667
wing extension	184	196	6.13333	6.53333
wing extension	327	353	10.9	11.7667
wing extension	463	482	15.4333	16.0667
wing extension	686	693	22.8667	23.1
wing extension	801	826	26.7	27.5333
wing extension	833	846	27.7667	28.2
